# Supplementary material for: A systematic review of real-world evidence (RWE) supportive of new drug and biologic license application approvals in rare diseases
Source: Orphanet J Rare Dis. 2024 Mar 12;19:117. doi: 10.1186/s13023-024-03111-2 (PMC10936002; doi:10.1186/s13023-024-03111-2)
Supplement: Supplementary file 1 — Additional file 1: Clinical studies. Details of clinical studies associated with new drug and biologic license applications in rare diseases that contain real-world data. [file 13023_2024_3111_MOESM1_ESM.xlsx]

## Sheet: Clinical Studies
#	Therapy (Trade name)	Disease Condition	Study Design	Sample Size	Trial Duration	Primary Endpoint	Other Important Endpoints	Biomarkers	Type of Primary Endpoint	Effect size	RWE Study Results
1	Fosdenopterin (Nulibry)	Molybdenum cofactor deficiency (MoCD) Type A	1) MCD-201 (NCT02047461): Ph II, uncontrolled, open-label, single arm study 2) MCD-202 (NCT02629393): Ph II/III, uncontrolled, open-label, single arm study 3) MCD-501: Retrospective data collection of patients who received rcPMP	1) MCD-201: 8 2) MCD-202: 1 3) MCD-501: 10	1) MCD-201: A screening period, a 6-month treatment period, followed by long-term extension period expected to last approximately 72 months 2) MCD-202: Primary efficacy: 36 months; other EPs: first 12 months 3) MCD-501: NA	Overall survival	1) MCD-201: Growth, Seizure frequency, Feeding patterns, Motor function, Neurocognitive functions, Neuroimaging 2) MCD-202: Growth, Seizure frequency, Feeding patterns, Motor function, Neurocognitive function, Neuroimaging 3) MCD-501: Data on- Growth, Seizure frequency, Feeding patterns, Motor function, Neurocognitive function, Neuroimaging	Plasma and urine S-sulfocysteine (SSC)	Objective	- Mean survival time at 3 years: 32 months for treated vs 24 months for untreated - Hazard ratio for risk of death: 0.18 (0.04, 0.72) - Survival probability at 3 years: 84% (49,96) vs 55% (30, 74)	Efficacy was primarily assessed by comparing overall survival in 13 patients (from MCD -201, 202 and 501) treated with Nulibry (or rcPMP) with an untreated natural history cohort of 18 patients with genetically confirmed MoCD Type A (from Study MCD-502) who were genotype-matched to the treated patients.
2	Vutrisiran (Amvuttra)	Polyneuropathy of hereditary transthyretin mediated (hATTR) amyloidosis	1) HELIOS-A (ALN-TTRSC02-002): Ph III, global, randomized, open-label, externally controlled study	1) HELIOS-A: 122 Vutrisiran, 42 Patisiran 2) APOLLP: 77 placebo (external control)	18 months treatment (Primary efficay at 9 months), 18 months extension period	Change from baseline in the modified neuropathy impairment score +7	At Month 9: - Norfolk Quality of Life-Diabetic Neuropathy (Norfolk QoL-DN) total score - Timed 10-meter walk test (10-MWT) at Month 9 At Month 18: - mNIS+7 - Norfolk QoL-DN total score - 10-MWT - Modified body mass index (mBMI) - Rasch-built Overall Disability Scale (R-ODS)	None	An objective evaluation of a range of signs and symptoms related to polyneuropathy	- Average treatment-effect at Month 9 of 17 points (baseline ~60; 304-point scale) on the mNIS+7 for subjects in the vutrisiran group compared to placebo (p<0.0001)	The placebo group of the APOLLO (ALN-TTR02-004) study was used as an external control for the primary, most secondary, and most exploratory efficacy analyses.
3	Vosoritide (Voxzogo)	Achondroplasia (ACH)	1) Study 111-301: Ph III, randomized, placebo-controlled efficacy and safety 2) Study 111-202: Ph II, open-label, single arm, safety and dose finding 3) Study 111-205: Long-term efficacy and safety	1) Study 111-301: Total 121 (Vosoritide 60, placebo 61) 2) Study 111-202: 35 3) Study 111-205: 30 (Cohort 3= 10)	1) Study 111-301: 12 months 2) Study 111-202: up to 24 months 3) Study 111-205: 5 years, or until subject attains near-final adult height, whichever comes later	1) Study 111-301: Change from baseline in annualized growth velocity (AGV) 2) Study 111-202: Safety/tolerability 3) Study 111-205: Safety/tolerability	1) Study 111-301: Change from baseline in height Z-score velocity (AGV) 2) Study 111-202: Change from baseline in AGV, growth measures, and body proportions 3) Study 111-205: Change from baseline in AGV, growth measures, and body proportions	None	AGV is an objective endpoint	- Mean (SD) change from baseline in AGV in the pooled cohorts at the end of the first year (1.51 [1.20] cm/year) in the study 111-205	Baseline-adjusted mean height difference between subjects exposed to vosoritide (cohort 3, n=10) and the matched external AchNH control (n=360 at Year 5) was 9.08 cm (95% CI: 5.77 to 12.38).
4	Lonafarnib (Zokinvy)	Hutchinson-Gilford Progeria syndome (HGPS) and progeroid laminopathies (PL)	1) ProLon1 (NCT00425607): Ph II, open label, single arm 2) ProLon2 (NCT00916747): Ph II, open label, single arm	1) ProLon1: 28 2) ProLon2: 35	1) ProLon1: 24 months 2) ProLon2: 36 months Note: The maximum follow-up time was 11 years (median: 3 years) for ProLon1 and ProLon2 and 13 years (median: 2.6 years) for the matched untreated cohort.	The main efficacy outcome was the time to all-cause mortality by the cut-off date of June 1, 2019.	- Incidence of all-cause mortality by the cut-off date of June 1, 2019. - Incidence of all-cause mortality by the cut-off date of June 1, 2019, adjusted for patient-time.	None	Objective	The lifespan of HGPS patients treated with lonafarnib increased by an average of 3 months (95%CI 11 days, 6 months) through the first three years of follow-up and 2.5 years (95%CI 10 months, 4.1 years) through the maximum follow-up time of 11 years compared to untreated patients.	NR
5	Triheptanoin (Dojolvi)	Long-chain fatty acid oxidation disorders (LC-FAOD)	1) Gillingham (2017) Trial (NCT01379625): Ph II, double-blind, randomized (1:1), parallel-design trial to compare the impact of C8 (trioctanoin) to C7 (triheptanoin) 2) Study UX007-CL201 (NCT01886378): Ph II, open label, single arm, multicenter, prospective study 3) Study UX007-CL202 (NCT02214160): Ph II, Extension study of CL201 similar to CL201	1) Gillingham (2017) Trial: 32 randomized 1:1 2) Study UX007-CL201: 29 enrolled, 24 completed 3) Study UX007-CL202: 75	1) Gillingham (2017) Trial: 4 months 2) Study UX007-CL201: 78 week treatment, 78 week pre-treatment 3) Study UX007-CL202: 18-month pre-treatment;36-month treatment	1) Gillingham (2017) trial:Cardiac function (ECHO); Total energy expenditure; Treadmill exercise testing 2) Study UX007-CL201: Annualized MCE rates 3) Study UX007-CL202: Annualized MCE rates	1) Gillingham (2017) Trial: Incidence of rhabdomyolysis 2) Study UX007-CL201: Annualized MCE duration; annualized event rate and duration for rhabdomyolysis, hypoglycemia and cardiomyopathy 3) Study UX007-CL202: Annualized MCE duration; annualized event rate and duration for rhabdomyolysis, hypoglycemia and cardiomyopathy	1) Gillingham (2017) Trial: CK 2) Study UX007-CL201: None 3) Study UX007-CL202: None	A mix of subjective and objective	Gillingham Study: The review team concludes that no clinically meaningful differences were observed between the two treatment arms. It is reasonable to conclude qualitatively that patients did not worsen on dietary triheptanoin during the four months they were enrolled in the trial. Study CL201 and CL202: Cannot serve as the primary evidence to support the efficacy	NR
6	Risdiplam (Evrysdi)	Spinal muscular atrophy (SMA)	1) Sunfish: Phase II/II, Randomized, placebo-controlled, double blind study of Type 2 and 3 patients; 2) Firefish: Phase II/III, Open-label, single-arm, externally controlled, multicenter study of Type 1 SMA	1) Sunfish (part 2- Efficacy): 120 risdiplam, 60 placebo 2) Firefish (part 2 - Efficacy): 41	1) Sunfish: Primary analysis 12 months; treatment-period 24 months 2) Firefish: 24 months (primary efficacy analyzed at 12 months)	1) Sunfish: Change from baseline in the Motor Function Measure 32 (MFM32) total score at Month 12. 2) Firefish: Proportion of infants sitting without support after 12 months of treatment, as assessed in the gross motor scale of the Bayley Scales of Infant and Toddler Development - Third Edition (BSID-III) (defined as sitting without support for 5 seconds).	Sunfish: - Change from baseline in the Total score of the revised upper limb module (RULM) at Month 12 (key secondary). - Change from baseline in Total score of Hammersmith Functional Motor Scale Expanded (HFMSE) at Month 12 (key secondary). - To investigate the efficacy of 12-month treatment with risdiplam in terms of global health status as assessed by the Clinical Global Impression of Change (…	None	A mix of subjective and objective	Sunfish: Statistically significant difference (p=0.016) between the risdiplam group and the placebo group, with a mean increase in the score of 1.4 points in the risdiplam group and a mean decrease of -0.2 points in the placebo group on the 100-point MFM32 scale; Firefish: 41% achieved sitting without support	41% of the higher dose subjects achieved sitting without support compared to the normal course of Type 1 SMA, in which no patients would be expected to achieve sitting without support.
7	Viltolarsen (Viltepso)	Duchenne muscular Dystrophy (DMD)	Study 201 (NCT02740972) : Double blind, placebo controlled; as well as natural hustory control	Controlled: 11 Vitolarsen, 5 placebo; Uncontrolled: 16	4 weeks controlled, 20 weeks uncontrolled	Change from baseline in the measurement Dystrophin Protein by Western Blot Analysis at week 25	Natural history control for strength and function tests	Dystrophin, Serum pharmacodynamic	Objective	Mean change from baseline in Dystrophin level was 5.4% (p<0.001) and 5.3% (p=0.01) for 40 and 80 mg/kg/wk.	The applicant’s analysis did not show an any clinically meaningful difference in clinical function at the end of 24 weeks of treatment with viltolarsen 40 and 80 mg/kg/wk compared to natural history or any consistent dose related trends in any functional endpoints.
8	Triclabendazole (Egaten)	Fascioliasis	1) Hien et al: A single site, randomized, open-label, comparative study of TCBZ and Artesunate; 2) Maco study: Open label, randomized, dose finding study in 6 sites in Peru	1) Hien et al: 100 2) Maco study: 84	2 months	1) Hien et al: Abdominal pain at 10 days; resolution of clinical symptoms 3 months post treatment 2): Maco study: Presence of eggs in stool at 60 days post-treatment	1) Hien et al: Secondary - complete response rate at 3 months post_x0002_treatment, consisting of a) resolution of symptoms, b) resolution of eosinophilia c) improvement in U/S 2): Maco study: Secondary - Clinical signs and symptoms during the first 7 days post-treatment	None	1) Subjective 2) Objective	Hien et al: Reducing abdominal pain: 88% in TCBZ vs 100% in artesunate; Resoultion of clinical symptoms: 92% in TCBZ vs 76% in artesunate after 3 months (risk difference 16% (1.7%, 30.8%; p=0.035); Maco study: TCBZ showed a day 30 cure rate of 95%	21.6% cure rate
9	Burosumab (Crysvita)	X-linked hypophosphatemia (XLH)	CL-201: Ph II, open label, randomized to dosing interval CL-205: Ph II, open label, single arm	1) CL-201: 52 2) CL-205: 13	1) CL-201: 64 weeks 2) CL-205: 24 weeks	1) CL-201: Primary clinical efficacy endpoint - Rickets Severity Score (RSS) 2) CL-205: Primary efficacy endpoint - Serum phosphorus (change from baseline)	CL-201: - Radiographic Global Impression of Change (RGI-C) - Lower extremity deformity: RGIͲC long leg scores - Growth (standing height measure) CL-205: - RGI-C Global Score at weeks 40 and 64 - RSS total score, change from baseline at weeks 40 and 64 - Lower extremity skeletal abnormalities, including genu varum and genu valgus, by RGI=C long leg score at weeks 40 and 64	Mean serum phosphorus	1) Subjective 2) Objective	- Radiologic rickets severity scores (RSS) decreased a mean of 55% from baseline was observed in children aged 5-12 years for Burosumab - In study CL 205 all subjects reached a serum phosphorus level within the normal range	RSS decreased a mean of 12% from baseline in the NH study at week 40.
10	Fish oil triglycerides injectable emulsion (Omegaven)	Parenteral nutrition-associated cholestasis (PNAC)	1) Study 34: Open-label, prospective, single center study with HC 2) Study 35: Open-label, prospective, single center study with HC	1) Study 34: PP (91 Omegaven, 52 HC), PM (52 Omegaven, 26 HC); 2) Study 35: PP (60 Omegaven, 24 HC), PM (30 Omegaven, 15 HC)	The initial treatment period ended when the patient experienced resolution of PNAC, the patient was weaned from PN, the patient discontinued the study, or June 30, 2012, whichever occurred first.	Change in body weight adjusted for age.	Time to and number of patients who achieve full enteral feeding	None	Objective	Study 34: Results in this primary analysis suggest that for the three endpoints, when adjusting for the baseline value, there was no significant difference in mean change from baseline between the Omegaven and HC groups during the three time periods. Study 35: Marginally statistically significant in favor of the HC patients at the EOITP time point for the primary endpoint of change from baseline …	NR
11	Allogeneic processed thymus tissue- agdc (Rethymic)	Congenital Athymia	The primary clinical efficacy data included in this BLA are derived from 7 single-center, open-label, non-randomized clinical studies. Study 25966 (phase I/ll) is included in detail in the review.	Study 25966 (N=28)	Subjects were followed up for 24 months	Survival at Year 1 and Year 2 post-transplantation.	Decrease in frequency and severity of infection, evidence of immune reconstitution	None	Objective	Survival rates at 1-year and 2-year after RETHYMIC transplant were 77% (95% CI 0.67, 0.84) and 76% (95% CI .66, 0.83), respectively. Over half of CA subjects treated have survived into the second decade of life.	94% of subjects died by two years of age and all subjects died by three years of age.
12	Onasemnogene abeparvovec-xioi (Zolgensma)	Spinal muscular atrophy (SMA)	Phase 3 trial is an open-label, single-arm study using available natural history data as the control.	21	Patients were followed until they reached 18 months of age. Enrolled at the age 6 months or younger.	Two primary efficacy endpoints: survival at 14 months of age; and the proportion of subjects able to sit independently for = 30 seconds by 18 months of age.	- Proportion of subjects independent of ventilatory support at age 18 months - Proportion of subjects maintaining the ability to thrive at age 18 months	None	Objective	Survival: 13 subjects had reached the time point of age 14 months, and 1 subject had reached the time point of age 18 months. Sitting: Ten of the 21 subjects in the trial (48%) had achieved the ability to sit independently for = 30 seconds by 18 months of age (mean age 12.1 months when achieving sitting independence; range 9.2 to 16.9 months).	Based on the natural history of the disease, no patients meeting the study entry criteria would be expected to attain the ability to sit without support, and only approximately 25% would be expected to remain alive without permanent ventilation beyond 14 months of age.
13	Stiripentol (Diacomit)	Dravet syndrome	STICLO France and Italy were both parallel groups, placebo controlled randomized, double blind	1) STICLO France: 42 2) STICLO Italy: 23	8 weeks	A “responder” is defined as the primary endpoint. A responder is characterized by the absence of the following 4 non-responder criteria: details on page 52 (experienced a ≥50% decrease in the frequency of generalized tonic-clonic or clonic seizures during Month 2)	NR	None	Objective	Responder rate 71% and 66.7% in France and Italy study vs 5% and 9.1% in placebo	While this analysis cannot prove an independent STP antiepilepsy effect it does not directly contradict independent STP effect that would manifest as no significant treatment difference, significant covariate effects of CLB and NCLB and a more rapid shift of odds ratios toward 1.0 with the introduction of the CLB and NCLB covariates.
14	UX003/rhGUS (Mepsevii)	Mucopolysaccharidosis type 7 (MPS VII)	Phase III Study: A multicenter, randomized, placebo controlled, delayed start design	12	24-28 weeks	Efficacy will be based on the totality of the clinical data on the per subject basis. No primary endpoint is declared.	- Multiple domain responder index (MDRI), - Individualized clinical response (ICR), - Clinician and Patient reported outcomes	Urinary Glycosaminoglycans (uGAG)	NR	Substantial evidence of effectiveness has been demonstrated based on the following clinical and biochemical considerations: 1) Current understanding of the pathophysiology of MPS VII, 2) Mechanism of action of the drug, 3) Finding of durable clinical responses (ranging from 78 to 164 weeks) in 5 of 17 patients exposed, 4) Evidence of substrate reduction as measured by reduction in urinary GAGs co…	NR
15	Voretigene neparvovec (Luxturna)	Biallelic RPE65 mutation-associated retinal dystrophy	Ph III, open-label, randomized, controlled, cross over study	31 (treatment (n=21) or the control (n=10))	2012-2015	Mean MLMT score change using both eyes from baseline to one year	- Change in full-field light sensitivity threshold testing (FST) using white light, as measured by the averaged FST of two eyes at Year 1; - MLMT score change using the first eye from baseline to Year 1; - Change in VA as measured by the averaged change in VA of the two eyes at Year 1	NR	Objective	A total of 52% of the subjects (n=21) in the treatment group compared to 10% of the subjects (n=10) in the control group had an MLMT score change of 2 (i.e., an MLMT improvement of two-luminance level) or greater when using both eyes; 71% of the subjects in the treatment group compared to no subjects in the control group had an MLMT score change of 2 or greater when using the first-treated eye.	Visual acuity and visual fields of the affected individuals declined with age, leading to total blindness in young adulthood
16	Emicizumab-kxwh (Hemlibra)	Hemophilia A (congenital factor VIII deficiency) with factor VIII inhibitors	1) HAVEN 1 (NCT02622321): Ph III, randomized, open-label study, with two additional nonrandomized arms 2) HAVEN 2 (NCT02795767): Ph III, single-arm, open label study	1) HAVEN 1: Randomized (Arm A: 35; Arm B: 18); Non-randomized (Arm C: 49; Arm D: 7) 2) HAVEN 2: 20 at interim analysis; 60 at safety update	1) HAVEN 1: Primary efficacy 24 week 2) HAVEN 2: 52 week	1) HAVEN 1: Number of treated bleeds over the efficacy period 2) HAVEN 2: Annualized bleeding rate (for treated bleeds, all bleeds, treated spontaneous bleeds, treated joint bleeds, and treated target joint bleeds)	1) HAVEN 1: All bleeds; Treated joint bleed; Treated spontaneous bleed 2) HAVEN 2: Intra-patient comparison for patients previously enrolled in NIS BH29768, and HRQoL (by Haemo-QoL-SF and Adapted Inhib-QoL)	NR	Objective	In HAVEN 1, the ABR for treated bleeds on emicizumab was 2.9 compared to 23.3 with no prophylaxis. In HAVEN 2, it was 0.2 with 87% of patients having zero treated bleeds.	Intra-patient analysis for both HAVEN1 and HAVEN2 were performed only for patients who enrolled in the non-interventional study (NIS, BH29768) prior to the treatment trials.
17	Elivaldogene autotemcel (Skysona)	Early cerebral adrenoleukodystrophy	ALD-102: Non-randomized, open-label, multi-site, international, single-dose, single-arm study	32	Aug 2013 to 26 Mar 2021 (with a follow up of median 49.0 months, primary efficacy at Month 24)	Major Functional Disabilities (MFDs) at the Month 24 Visit (i.e., Month 24 MFD-free survival)	- MFD-free survival over time - Overall survival (OS) - Proportion of subjects who demonstrated resolution of gadolinium positivity on MRI (i.e., GdE) at the Month 24 Visit - Time to sustained resolution of gadolinium positivity on MRI (i.e., GdE-) with sustained defined as GdE- without subsequent MRI with gadolinium positivity - Change in total NFS from Baseline to Month 24	None	Objective	Eli-cel demonstrated benefit in slowed progression from neurologic dysfunction (i.e., development of deficits on the Neurologic Function Score, or NFS) to major functional disabilities (MFDs) or death at Month 24 following symptom onset as compared to the natural history of disease. In elicel subjects who maintained MFD-free survival, they also maintained a stable NFS for a period of at least 24 …	NR
18	Cerliponase alfa (Brineura)	Neuronal ceroid lipofuscinosis type 2 (CLN2)	190-201: Phase i/II, first_x0002_in-human, single-arm, open-label, dose-escalation	Enrolled: 24 Completed: 23	48 weeks	A two-item version of the CLN2 rating scale (i.e., Motor and Language domains) was each used to collect the primary efficacy data of clinician-rated CLN2 scores in Study 901 and in Studies 190-201 and 190-202.The applicant’s proposed primary efficacy endpoint was the proportion of patients with an absence of an unreversed (sustained) 2-point rate (slope) of decline or a score of 0 in the Motor-La…	NR	None	A mix of subjective and objective	Evidence from the Brineura clinical program (which consisted of a single-arm, open-label, clinical trial with an extension) shows that in a 24 patient cohort with CLN2, cerliponase alfa slows down the ineluctable progression of the motor deterioration of disease.	Over 96 weeks of treatment, cerliponase alfa reduced the motor decline when compared to a similar group of 42 untreated CLN2 patients (a historical control).
19	Thiotepa (Tepadina)	1. Reduce the risk of graft rejection 2. adenocarcinoma of the breast or ovary 3. controlling intracavitary effusions 4. superficial papillary carcinoma of the urinary bladder.	Study ADN010 (RETALCLASS3) a retrospective, observational, multi-center study for efficacy assessment	25	For efficacy assessment - The median duration of follow-up in the treosulfan /thiotepa/fludarabine group was 387 days (range 37 to 930 days).	Primary efficacy endpoint for RETALCLASS3 was the number and proportion of patients with primary or late graft rejection.	NR	NR	Objective	No patient (0.0%) treated with Tepadina experienced graft rejection. In comparison, graft rejection occurred in 13 patients (25.5%) treated historically with a standard conditioning regimen without Tepadina.	Graft rejection occurred in 13 patients (25.5%) treated historically with a standard conditioning regimen without Tepadina.
20	Pretomanid	Pulmonary extensively drug-resistant (XDR) and treatment-intolerant/nonresponsive (TI/NR) multidrug-resistant (MDR) tuberculosis in adults	Nix-TB - Ph III, single-arm, multi-center trial	109	Per agreement with the FDA, the clinical trial report submitted in the NDA summarizes the evidence for efficacy from the first 45 patients who completed the 6-month follow-up after the treatment period or who died or relapsed.	Primary efficacy endpoint in the study was treatment failure, defined as bacteriologic failure, bacteriologic relapse, or clinical failure through follow-up until 6 months after the end of treatment.	Secondary efficacy endpoints included: - Incidence of bacteriologic failure, or relapse, or clinical failure through follow-up until 24 months after the EOT. - Time to sputum culture conversion through the Treatment Period. - Proportion of patients with sputum culture conversion at 4, 6, 8, 12, 16, and 26/39 weeks. - Change from baseline TB symptoms, weight, and patient-reported health status usi…	None	Objective	- The rate of favorable outcomes was 40/45 [89%,95% CI, 76% - 96%] in the intent-to-treat (ITT) population comprised of all subjects with XDR­-TI/NR MDR-TB with sufficiently early enrollment to allow assessment of the 6-month post-treatment outcome. - As of the January 18, 2019, interim efficacy data cutoff, the rate of favorable outcomes for the primary endpoint was 95/107 (89%), 95% CI [81%­-94…	- The observed cure rates in study group were significantly higher than the cure rate seen in a historical control cohort of XDR-TB patients and in published clinical outcomes for XDR-TB patients.
